# Supplementary material for: Detection of cytokine release syndrome using wearables and cytokine profiling following CAR-T therapy for myeloma
Source: JCI Insight. 2026 May 5;11(12):e203988. doi: 10.1172/jci.insight.203988 (PMC13313484; doi:10.1172/jci.insight.203988)
Supplement: Supporting data values [file jciinsight-11-203988-s192.xlsx]

## Sheet: Fig_2A_B_mean_expression
Ciltacel_time_temp0	Idecel_time_temp0	Ciltacel_time_temp1	Idecel_time_temp1	Ciltacel_time_temp10	Idecel_time_temp10	Ciltacel_time_temp11	Idecel_time_temp11	Ciltacel_time_temp12	Idecel_time_temp12	Ciltacel_time_temp13	Idecel_time_temp13	Ciltacel_time_temp14plus	Idecel_time_temp14plus	Ciltacel_time_temp2	Idecel_time_temp2	Idecel_time_temp2hr	Ciltacel_time_temp3	Idecel_time_temp3	Ciltacel_time_temp4	Idecel_time_temp4	Idecel_time_temp4hr	Ciltacel_time_temp5	Idecel_time_temp5	Ciltacel_time_temp6	Idecel_time_temp6	Idecel_time_temp6hr	Ciltacel_time_temp7	Idecel_time_temp7	Ciltacel_time_temp8	Idecel_time_temp8	Idecel_time_temp8hr	Ciltacel_time_temp9	Idecel_time_temp9
4.56062	4.42622	4.83041	4.46065	5.62284	5.05116	5.92222	4.92394	5.64822	4.69227	5.53745	4.7511	5.39813	4.62992	5.01413	4.5991	4.68478	4.879	4.36675	4.65036	4.50999	4.91345	4.79007	4.79318	4.78528	4.95287	4.65313	4.88365	4.84771	5.08696	4.77605	4.51567	5.39203	4.78206
1.31241	1.05283	1.39936	1.23907	1.33941	1.28054	1.46301	0.909114	1.42503	1.01279	1.50816	0.823712	1.76353	1.27993	1.68136	0.952128	1.16729	1.35984	0.976177	0.900553	0.686181	1.10349	1.31055	0.945808	1.18869	0.881935	1.2962	1.30047	0.919097	1.47491	0.913425	1.09006	1.27708	1.04503
7.11288	6.93248	7.64252	7.02431	7.02256	6.88307	7.18464	7.31168	7.16098	6.49665	6.98027	6.88798	6.84436	6.96647	7.89644	6.91005	7.24699	7.62559	6.76176	7.42506	7.02861	7.58626	7.20341	7.27802	7.20904	6.51607	7.50319	7.32886	6.26295	7.31753	6.18191	7.39001	7.3006	6.60233
5.23691	5.44146	5.39006	5.81734	5.5363	5.42883	5.58879	5.22255	5.37017	4.89007	5.40262	5.52283	5.33736	5.0183	5.51171	5.61492	5.57826	5.23865	5.66368	5.01505	5.38907	5.59299	5.43409	5.4174	5.42857	5.49752	5.73557	5.4484	5.5269	5.68881	5.42804	5.49958	5.61753	5.4418
2.90556	3.18968	3.3935	3.53967	3.24241	4.09323	3.11026	3.77557	3.19993	4.05745	3.19236	3.74764	3.19694	3.19574	3.92459	3.27435	3.78707	3.48636	3.4603	3.0486	3.50245	4.4813	3.19136	3.66346	3.21156	3.29832	4.0098	2.74701	3.11787	3.30632	3.27784	4.11425	3.64414	3.31034
5.20936	5.39294	5.48998	5.34582	5.38467	5.41057	5.44687	5.12036	5.26888	4.88559	5.35872	5.10759	5.19195	5.03428	5.48062	4.89879	5.6758	5.25058	5.01255	4.96749	4.57022	5.81035	5.20573	5.01847	5.00837	4.8975	5.81529	5.21767	5.19187	5.27858	5.17455	5.22647	5.60962	5.29082
4.76542	5.00047	4.84095	4.94462	5.81721	5.56033	6.15621	5.52123	5.4705	5.14923	5.29041	5.6262	5.02482	5.41278	5.11968	5.01018	5.80989	4.94801	4.49619	4.73398	4.8248	6.29465	4.90337	5.22738	4.85165	5.19225	5.67818	5.14416	4.98604	5.25787	5.16654	5.55209	5.83579	5.18615
8.93968	9.33338	9.70902	10.2751	9.11338	10.216	8.99511	10.0474	9.02128	8.99327	8.51193	9.48488	8.68828	8.34302	10.2938	11.3725	9.0945	10.4702	11.6328	10.3029	11.5722	9.42898	10.4892	12.2079	10.2748	11.6416	9.40967	10.4811	10.9919	10.2865	10.3684	9.56605	9.97846	10.3022
10.6297	10.6704	10.9878	11.2515	11.2261	9.84889	10.8538	9.38134	10.5903	9.21972	10.0396	9.45914	10.109	9.41891	11.1695	12.1667	10.4761	11.2028	12.1045	10.9019	11.4291	10.4204	11.3547	11.5052	11.6243	11.473	10.5497	11.9898	10.917	12.1823	10.3961	10.439	11.6799	10.004
8.19477	7.44737	8.29597	8.69779	8.45888	7.07519	8.32494	7.06093	7.78085	6.59066	7.71099	6.67622	7.90189	7.41139	8.34252	8.12337	7.84102	8.00441	7.73574	8.04461	7.91741	7.90886	8.02063	7.44444	7.89751	7.69396	8.83735	7.95165	7.12755	8.07181	6.79563	8.51386	7.91101	6.70373
11.2739	11.2602	11.1653	11.7595	11.4487	11.1954	11.3802	11.2309	11.2727	11.1863	11.2097	10.8849	11.0535	11.063	11.4273	11.9781	11.1723	11.3073	11.9001	11.0245	11.5716	11.1844	11.4317	11.679	11.4464	11.7931	11.3244	11.6338	11.5427	11.8837	11.2055	11.1674	11.7772	11.2211
6.81442	6.77897	7.02071	7.68358	7.61479	6.62423	7.44041	6.47307	7.06676	6.00233	6.82786	6.29371	6.68147	5.61759	7.06946	8.173	7.13192	6.82513	7.96251	6.50514	8.04698	7.50518	6.74224	8.06566	7.06564	8.06382	7.74137	7.72734	7.66137	8.20817	7.1131	7.56185	8.04859	6.84191
7.82691	7.31739	8.09917	8.96795	7.85164	6.80581	7.65796	6.84496	7.13838	6.25716	7.1236	6.72654	7.21213	5.9486	8.09707	8.67496	7.81417	7.73868	8.36611	7.45285	8.55317	8.4897	7.67085	8.30198	8.08413	8.4168	8.70837	8.66196	7.72195	8.86111	7.11069	8.72639	8.48305	6.85939
4.95139	4.90441	5.20677	5.03695	5.18314	5.36264	5.46139	5.09097	5.37652	4.66669	5.2182	5.00031	5.19413	4.69272	5.49649	4.86946	4.82964	5.13608	4.75883	5.08391	4.80787	5.06826	5.01883	5.36282	5.17055	4.73353	4.91172	5.22184	4.97361	5.26453	5.0139	4.71026	5.18206	5.15255
7.83088	8.10461	7.87754	7.94163	9.65025	8.98476	9.83995	8.61397	9.85903	8.58208	9.69975	8.55642	8.93527	8.36598	8.17615	7.90412	8.21793	8.04233	8.27068	7.78619	8.15343	8.26061	8.28047	9.00048	8.42544	8.24892	8.34883	8.54706	8.95613	9.29735	8.98821	7.70337	9.49144	9.03607
0.429849	0.506058	0.796243	0.788095	1.4667	0.842646	1.63378	0.501672	1.40516	0.411426	1.44173	0.505303	0.931011	0.570357	0.970871	0.564936	0.536571	0.647322	0.57563	0.237231	0.719979	0.587562	0.469438	0.636632	0.535668	0.691646	0.564821	0.780304	0.797297	1.23119	0.735395	0.470417	1.27928	0.684593
3.70001	3.98144	3.90587	4.29428	4.55909	4.18017	4.54523	4.24396	4.18017	3.80817	4.16585	4.13049	4.0095	3.74582	4.01596	4.11413	3.82586	3.87592	4.23129	3.60076	4.0893	3.86181	3.79099	4.19627	3.87039	4.14562	4.04356	4.08611	4.28743	4.40847	4.19092	3.60774	4.34503	4.14473
10.2787	10.4538	10.3852	10.6489	10.7783	10.9949	11.0268	10.9022	10.8545	10.6664	10.8615	10.912	10.6855	10.8169	10.8401	10.7551	10.502	10.4978	10.8121	10.6341	10.5482	10.6721	10.5649	11.142	10.73	10.7933	10.6154	10.8342	10.9063	10.8488	10.7851	10.095	10.9179	10.7818
4.12128	4.27644	4.72529	4.12563	3.87113	3.70995	4.29796	3.92941	4.57506	2.71888	4.21182	3.76855	4.2439	3.26375	4.95877	4.32794	4.29384	4.77962	3.77525	4.68614	4.06866	4.93053	4.31871	4.86313	4.48418	3.66544	4.71775	4.7163	3.28	4.56478	3.15833	4.39394	4.26212	3.51386
4.61584	4.71861	4.70713	4.78332	5.89915	5.76743	6.07242	5.9289	6.0346	5.46223	5.96613	5.46487	5.57768	5.37348	4.89802	4.5931	4.83451	4.73902	4.70764	4.67444	4.69658	4.81893	4.89533	5.16343	4.97102	4.97865	4.89415	5.08324	5.35187	5.3574	5.39499	4.4079	5.61874	5.55718
4.6374	4.78827	4.84948	5.24157	5.42559	4.33745	5.31455	4.11412	4.92071	3.42988	4.57359	4.01262	3.99785	3.51635	4.8265	5.10068	5.01952	4.65722	5.06273	4.37315	4.70016	5.03822	4.61918	4.60935	4.68638	5.26279	5.22532	5.10387	4.90137	5.48741	4.52618	4.93931	5.51572	4.33672
2.71297	3.10642	2.95805	3.30207	3.13673	3.36097	3.16781	3.20841	3.07412	2.91148	3.07288	3.48393	3.09368	3.01683	3.10219	3.11402	3.07104	2.98943	3.31724	2.77197	3.00184	3.08131	2.92957	3.4789	2.97419	2.95836	3.25265	3.1271	3.37526	3.31017	3.30158	2.68603	3.21411	3.33496
8.91058	9.25118	9.06766	9.28051	10.8781	9.68281	10.783	9.62218	10.556	9.9629	10.3478	9.36469	9.90739	10.2039	9.53995	10.0955	9.07637	9.24534	10.0591	9.18962	9.61912	9.02294	9.53641	9.95715	9.7279	10.2088	9.24951	9.9792	10.0436	10.5086	9.73447	9.13133	10.8085	9.75215
3.31275	3.28572	3.28304	3.48808	6.63301	5.17829	6.41954	4.5018	6.18513	4.26941	5.94814	4.21407	5.3971	3.75878	3.76162	3.938	3.04961	3.60966	4.43844	4.0876	4.99916	3.16556	4.869	5.33469	5.41421	5.40524	3.25882	5.80067	5.48079	6.58687	5.42556	3.14033	6.60263	5.31065
9.77721	9.81717	9.87359	10.103	10.0083	9.69263	9.94228	9.69676	9.83008	9.55734	9.71463	9.70698	9.6586	9.74357	9.98086	10.088	9.79782	9.84885	10.0143	9.67619	9.85426	9.83278	9.90286	9.91745	9.99936	9.94707	9.94788	10.1194	9.84992	10.2929	9.68431	9.84784	10.1116	9.69091
5.03658	5.14676	5.08576	5.76229	4.73487	5.03916	4.93811	4.97656	4.5437	4.85761	4.46503	4.88402	4.13119	5.19942	4.93339	5.77533	5.17507	4.78263	5.61575	4.46865	5.21645	5.24647	4.51393	5.0824	4.63915	5.29692	5.43552	4.71126	5.23481	4.96077	4.99394	5.25927	4.90901	4.96466
8.04767	8.04949	8.37081	8.22283	8.58471	7.8169	8.55783	7.96919	8.45088	6.97372	8.19422	7.57947	7.42782	7.17935	8.55122	8.58537	7.87846	8.27295	8.20002	8.30247	8.42153	7.92205	8.30295	8.77533	8.36077	8.86533	8.12404	8.9056	8.19786	8.89917	7.67592	8.05155	8.72538	7.88357
9.59913	9.6359	10.0225	11.3174	11.5369	10.6257	11.3765	10.3074	11.0927	9.61386	10.667	9.942	10.5905	8.98071	10.0308	11.4615	9.76196	9.67723	11.2694	9.62173	11.4486	10.2615	10.0713	11.6617	10.8774	11.4915	10.5756	11.5247	11.3471	12.1884	10.9508	10.9407	12.0388	10.6601
8.39519	8.33065	8.74709	9.49972	10.2329	9.83215	10.5201	9.74689	9.92111	8.55789	9.72865	9.04853	9.32898	8.67436	9.25003	9.91256	8.34684	8.82039	9.79693	9.17857	10.158	8.55709	9.30716	10.1976	9.81189	10.3077	8.88808	10.4653	10.0245	10.9359	9.77402	8.96801	10.9224	9.79268
2.21269	2.21459	2.42899	2.31109	1.87694	2.0548	1.95027	1.81913	1.81574	1.70175	1.66052	1.84397	1.83509	1.82662	2.49281	2.38901	2.06353	2.3413	2.31465	2.04442	2.21261	2.0033	1.89108	2.35457	2.0037	2.03964	2.21023	2.15747	2.00741	2.31818	1.87967	2.15177	2.00834	1.80942
7.52549	7.92575	7.6895	7.97518	7.91279	8.15718	7.66546	7.87895	7.37928	7.98984	7.3526	7.29904	7.23158	7.68734	7.68885	8.30591	8.02162	7.65904	8.38972	7.44538	8.05183	8.00543	7.83747	7.80572	8.09704	8.59212	8.14998	7.89875	8.18122	8.44157	7.98735	7.87761	8.31272	8.00396
9.08397	9.10281	9.65734	9.15	8.73129	7.70178	8.78293	7.86834	9.07916	6.26863	8.7497	7.42178	8.5223	6.84893	9.72742	9.15841	8.78206	9.67824	8.29298	9.81033	9.16791	9.13172	9.47171	8.93135	9.50595	8.56668	9.00859	9.76219	7.90705	9.26162	7.3862	9.05016	9.08353	7.71493
8.60779	9.02966	8.61946	9.546	10.5572	10.6161	10.3193	10.0962	10.3502	9.53679	10.0405	9.46064	9.50389	8.57552	8.99917	9.96094	8.9666	8.58274	10.0976	8.71621	10.2873	8.98942	9.07639	10.7548	9.45293	10.6404	9.07852	10.0198	10.6823	10.6661	10.5444	8.88581	10.8924	10.4913
2.25632	2.53882	2.54191	2.80763	2.58239	3.00098	2.62566	2.82052	2.42604	2.79953	2.41949	2.8236	2.41802	3.08783	2.60756	2.76613	2.60548	2.43956	2.83759	2.30724	2.59245	2.55264	2.53159	2.55105	2.56053	2.86107	2.62896	2.53078	2.8898	2.79881	2.84446	2.39619	2.58723	2.9345
7.36931	7.22659	7.81478	7.24352	7.11248	6.32115	7.25381	7.04342	7.4416	5.47128	7.1459	6.57819	7.09389	6.22645	8.07686	7.05145	7.47143	7.96298	6.59656	7.73354	7.02104	7.92152	7.56314	7.62058	7.50852	6.5234	7.86219	7.72212	5.96349	7.49562	5.80582	7.68454	7.46921	6.31872
5.50304	4.9855	5.73182	5.15549	8.1292	6.46182	7.9075	6.04987	7.57003	5.52752	7.26913	5.97737	7.01954	5.28414	6.02665	5.1835	4.94256	5.718	5.33202	5.73241	6.18421	4.97192	6.17014	6.32211	6.50359	6.28958	4.82989	6.84569	6.59238	7.6168	6.55968	4.90167	8.03483	6.5831
1.21756	0.743137	1.58728	1.09118	1.35773	1.56702	1.79854	1.45247	1.71077	0.901968	1.76736	1.23075	1.44821	1.18411	2.07802	1.32509	0.930146	1.68494	1.14321	1.83267	1.49099	1.31163	1.86218	1.81805	1.61393	1.40634	0.805814	1.7181	1.32617	1.65278	1.21148	0.983067	1.46449	1.42657
5.22149	4.51891	5.65553	5.20878	8.86022	7.25074	8.82289	6.90847	8.67544	6.31099	8.11961	6.33514	7.62273	6.61132	6.40051	5.53187	5.72967	6.05997	5.66005	6.11997	6.424	5.01334	6.43113	6.74967	6.79702	6.8807	4.94906	7.32149	6.93836	8.20806	6.93694	4.80899	8.71226	6.94593
2.31017	1.23362	2.97413	2.67867	6.84103	4.67068	6.37777	3.67507	5.59623	3.5854	5.0936	3.32502	5.29477	4.03004	3.95444	3.9106	3.56052	3.74114	4.59372	4.0292	5.1342	2.52343	4.72142	5.45892	5.67285	5.99497	2.22453	6.11787	5.18381	7.31065	4.77273	1.99577	7.4388	4.31992
2.82342	2.18142	3.20141	2.52286	6.75335	5.26852	6.63013	4.89094	6.34815	4.41293	5.6625	4.45993	5.36006	5.41305	4.00533	3.21964	2.50216	3.77377	3.71617	3.95245	4.57048	2.44049	4.18934	4.70606	4.34598	5.25183	2.17171	4.89118	5.21235	5.92063	5.07058	2.30347	6.68007	4.91722
6.28111	6.37201	6.37647	6.31192	6.43672	6.54122	6.50935	6.45584	6.48867	6.27156	6.4681	6.53774	6.47566	6.41765	6.51011	6.32682	6.31017	6.3941	6.32316	6.36923	6.20156	6.27419	6.41206	6.42404	6.42162	6.35967	6.32049	6.45211	6.43148	6.51749	6.4124	6.12706	6.46839	6.49548
8.92126	9.16421	8.97638	9.05112	9.32045	9.40556	9.35986	9.24831	9.33625	9.22433	9.29887	9.16285	9.13055	9.15999	9.0435	8.99012	9.22462	8.86537	9.07307	8.754	9.14054	9.21335	8.89554	9.25621	8.88538	9.37704	9.16191	8.96048	9.39583	9.25318	9.34689	8.98415	9.35171	9.36569
8.85124	8.91044	9.09711	9.54199	9.14672	8.94609	9.28886	9.03366	8.84287	8.8642	8.82564	8.66693	8.93269	8.87721	9.21853	9.52135	9.21765	9.00594	9.51297	8.73355	8.93647	9.38857	9.07492	8.64868	9.14427	9.43881	9.51855	9.13841	9.12837	9.42328	8.83902	9.21689	9.25944	8.8778
12.7643	12.6788	12.7587	12.6427	13.1205	12.8885	13.1717	12.7772	12.9333	12.8247	12.9542	12.6106	12.8416	13.012	12.8988	12.6471	12.5046	12.6092	12.7235	12.3883	12.7691	12.4613	12.4956	12.926	12.5241	12.861	12.5603	12.6012	12.9507	13.0034	12.8916	12.3944	13.1374	12.9578
4.89519	5.1989	5.00664	5.33713	4.99294	5.15587	5.12819	5.1127	4.99679	4.99172	5.06557	5.33256	5.06174	5.19762	5.17732	5.23937	5.21678	4.98742	5.16751	4.74288	4.84687	5.21229	4.94451	5.0018	4.9901	5.06742	5.23243	5.00022	5.0893	5.16529	5.01965	5.06957	5.0304	5.06953
7.1194	6.37171	9.05545	12.5808	10.8041	8.03183	10.2867	8.19209	9.29094	7.47281	8.74944	8.3713	8.59992	7.62416	9.20242	12.078	9.33032	8.67526	11.49	8.60336	11.4507	10.2357	9.29258	10.8554	10.8849	11.439	10.766	11.6922	9.9064	12.3638	8.8386	11.437	11.7149	8.05492
-1.3039	-1.67895	-1.03313	-1.37185	-1.20146	-0.450392	-0.921267	-1.43854	-1.2774	-0.681828	-1.18195	-1.29282	-0.942196	-1.7525	-1.04748	-1.41852	-1.79472	-0.900613	-1.54501	-1.27698	-1.5673	-1.4887	-1.23221	-1.55123	-1.02521	-1.5717	-1.37919	-1.27012	-1.59873	-1.19606	-1.69921	-1.52674	-1.30616	-1.1918
3.9824	3.5248	4.13987	5.48175	7.22457	5.30917	6.50986	4.89973	6.08746	4.65081	5.8006	4.69368	5.71268	4.30475	4.30469	5.8502	3.79324	4.44651	6.05276	4.41985	6.55959	3.93296	5.90321	6.18362	7.07656	7.51931	4.13224	7.91495	6.69857	8.69309	6.08973	4.37481	7.95852	5.596
5.67718	5.95558	5.94248	6.86182	6.37777	5.68696	6.1767	5.73675	6.14757	4.73131	5.88911	6.15875	6.33848	4.69431	6.5586	7.49788	5.82267	6.68188	7.46294	6.52509	6.6056	5.91862	6.81703	7.04323	6.80416	6.72002	6.04673	7.20168	6.42109	7.12281	6.00321	5.74858	6.54159	5.80823
2.66073	2.61557	2.82734	3.02416	4.06204	3.33355	4.05518	3.15132	3.62238	2.60471	3.59235	3.06105	3.3002	2.60886	3.09205	3.18515	2.71049	2.77532	3.16733	2.57028	3.1193	2.69541	2.88782	3.38285	2.97157	3.34463	2.75631	3.24622	3.56049	3.87633	3.43689	2.42131	3.87574	3.32462
1.27486	0.974535	NA	1.60466	1.00097	1.01525	0.972751	0.98106	0.941495	1.07219	0.944135	1.07636	1.26131	0.61674	NA	1.88941	1.27388	NA	1.64974	0.949475	1.34492	1.51843	NA	1.64596	0.87483	1.61704	1.32698	1.18611	1.22656	1.39246	1.14582	1.23693	1.1829	1.07468
7.7759	8.45856	8.04558	8.95934	6.35257	7.15452	6.35239	7.11571	5.87003	7.36036	5.95693	7.39508	6.02324	7.63241	8.00517	8.90316	8.50125	7.73256	8.83279	7.23068	8.24667	8.54211	7.31997	8.17671	7.42641	8.02845	8.69324	7.52875	7.70216	7.39988	7.33388	8.43181	6.92392	7.09926
9.4032	9.58985	9.49538	9.54603	10.5566	10.1721	10.7465	10.0478	10.4759	9.97246	10.5322	9.8636	10.398	10.1827	9.69555	9.4848	10.2047	9.58318	9.43862	9.46124	9.59522	10.6281	9.636	9.9401	9.7018	10.0315	10.1066	9.83981	10.1759	10.2155	10.0787	9.91567	10.4399	10.1264
1.20615	0.806744	NA	1.51349	0.923578	1.19661	1.04901	0.925702	0.883502	0.965254	0.981597	1.02495	0.830091	1.04776	1.36987	1.28068	0.859037	1.41957	1.31984	0.955185	0.965463	1.1187	NA	1.06496	NA	0.93939	1.35596	1.22826	0.754319	1.2353	0.931785	1.33728	0.907163	0.964232
-0.859457	-0.976946	-0.528028	-0.848524	-0.826013	-0.656058	-0.859777	-0.815802	-0.825545	-0.965788	-0.814321	-0.817752	-0.838506	-0.928913	-0.167392	-0.758169	-0.894264	-0.456681	-0.923012	-0.869367	-0.731519	-0.862019	-0.79308	-0.879273	-0.771008	-0.954778	-0.933617	-0.621207	-0.843715	-0.551689	-0.923223	-0.911689	-0.759668	-0.938971
NA	1.15738	1.49571	1.32147	1.28066	1.21352	NA	1.09151	1.32109	1.16744	1.07368	1.50211	1.36482	1.06982	1.9706	1.38955	1.25265	NA	1.41444	1.19541	1.11624	1.45236	1.43532	1.30137	1.32787	1.44905	1.29797	NA	1.32243	NA	0.809985	1.3139	1.18084	1.16658
0.969338	0.30593	NA	1.01252	0.683561	0.584392	0.798558	0.220311	0.724038	-0.070884	0.487549	0.272163	0.596113	0.08833	1.26955	1.21432	0.713992	NA	1.30839	0.77057	1.20946	0.85698	1.12605	0.986666	NA	1.2179	0.961689	NA	0.726341	1.15541	0.431698	0.836399	NA	0.583437
4.56811	3.82302	4.28881	6.86821	7.52523	8.63062	7.357	7.83585	6.23258	7.03893	6.31477	7.59892	5.89216	6.95396	4.56446	9.93398	4.36752	4.30033	10.6952	4.1942	9.96805	4.45722	4.91847	10.004	5.25604	9.77001	5.33062	6.48119	9.03016	7.74608	8.21233	5.39232	8.50238	7.65309
5.87122	5.72308	6.01981	6.32914	5.10106	5.0477	5.2226	4.9423	5.02139	4.83931	4.90436	4.78291	4.79867	5.06149	6.0566	5.9889	5.73212	5.81298	5.92842	5.69524	5.47106	5.94192	5.83154	5.55825	5.85694	5.44852	6.14852	5.82707	5.25118	5.92129	5.04709	5.88342	5.43312	4.97434
5.87636	5.52466	6.07106	6.46287	7.57606	6.19158	7.52937	5.70437	6.59855	5.12965	6.19013	5.48594	5.29204	5.19901	6.66512	6.77601	5.82683	6.02131	6.77959	6.11331	6.75794	6.02779	6.28613	6.83089	6.33822	7.77077	6.40298	6.72146	6.8302	7.45096	6.25859	6.1365	7.57178	6.00196
0.905862	0.898141	1.06386	0.888603	1.42808	1.50527	1.59671	1.56648	1.39246	1.66238	1.59977	1.15664	1.59664	1.63238	1.15544	0.855568	0.846679	1.0357	0.911366	0.816152	0.993504	0.946329	1.30711	1.01868	1.30351	1.00243	0.753485	1.36254	1.24381	1.49576	1.26638	0.80732	1.43601	1.4388
3.60188	3.40822	3.6179	3.36941	5.25734	5.39505	5.4582	5.05903	5.46086	4.94622	5.27295	4.64324	5.34773	4.84112	4.25572	3.61592	3.25168	3.97458	4.05043	4.29294	4.42167	3.25162	4.43016	4.56065	4.446	4.76224	3.2945	4.41189	5.07112	4.81388	5.14601	3.23336	4.85648	5.31297
4.50255	4.96421	5.00723	5.25263	6.3464	5.75497	6.33055	5.10909	6.09733	4.6787	5.95975	4.90222	5.35142	4.45068	4.94098	5.0676	5.00868	4.4808	4.74527	4.52636	5.87487	5.05869	4.77207	5.97982	4.83718	6.03838	4.78564	5.2569	6.09244	5.96303	5.91149	5.17204	6.2598	5.77393
5.66533	5.7694	5.89086	5.75215	6.08967	6.02678	6.15758	5.62132	5.88998	5.62593	5.87298	5.58302	5.84646	5.49952	5.89891	5.90186	5.68538	5.76283	5.97455	5.49629	6.07965	5.68604	5.773	6.02108	5.8429	6.28023	5.72715	5.8931	6.22734	6.25261	6.11536	5.53764	6.15735	6.11735
8.49594	8.10133	8.70619	8.49296	8.76306	8.36985	9.09942	8.03697	8.81729	7.7524	8.70847	8.11803	8.48867	8.29934	8.87608	8.47867	8.24242	8.60829	8.3341	8.50519	8.27886	8.39688	8.66403	8.63498	8.76654	8.4461	8.45529	8.86039	8.28203	8.79531	8.13509	8.21031	8.85947	8.21814
12.7029	12.7469	13.0851	14.0392	12.7242	11.4809	12.5397	11.5925	11.8674	11.4123	11.512	11.6232	11.3464	11.5923	13.0021	13.2793	13.4037	12.5868	13.2659	12.3416	13.0651	13.5639	12.282	12.7931	12.3966	12.7584	13.879	12.9056	12.2239	13.2816	11.752	13.9428	13.1453	11.4063
8.71475	8.56819	8.89685	10.2455	9.94621	8.50991	9.88546	8.47744	9.12084	8.22088	8.68976	8.23083	8.57626	8.68162	8.9556	9.95497	8.8897	8.61672	9.56511	8.47384	9.66362	9.53061	8.67437	9.59727	9.27261	10.2083	9.90349	10.1221	9.31096	10.9073	8.86406	10.0253	10.4893	8.58439
1.97676	1.57317	2.04333	1.95962	2.98852	1.87617	3.3471	1.51909	2.21623	1.20521	1.8698	1.18051	1.40987	1.43649	2.32651	2.60004	1.54393	1.86878	2.72891	1.6626	2.87355	1.59425	1.60552	3.20229	1.85866	3.75493	1.6322	2.35915	2.89146	3.27972	2.31449	1.58227	3.40661	1.99018
11.3413	11.5671	11.839	12.3638	11.656	11.6338	11.7937	11.4377	11.3775	11.2105	10.9988	11.3554	10.7878	11.2477	12.2835	12.4844	11.5601	11.9034	12.6774	11.83	12.4416	11.6853	11.9873	12.5561	11.968	12.7677	11.8605	12.3961	12.1745	12.2688	11.7507	11.988	12.1525	11.5205
4.53444	3.45574	4.92551	3.52253	5.52612	3.41487	5.70448	3.51552	5.39274	3.20922	5.04427	4.02236	6.18588	2.49907	5.129	3.59203	3.95941	4.77232	3.49942	4.63966	3.81024	3.8796	4.95569	3.65142	4.77253	3.29221	4.00358	4.96089	3.66088	5.14647	3.61389	3.83136	5.19665	3.67564
6.44304	6.56919	6.3569	6.7477	6.58019	6.21775	6.71019	6.34136	6.42793	5.73742	6.0543	6.4081	6.19463	5.80339	6.68148	6.72797	6.69446	6.30874	6.67821	6.50131	5.90198	6.64725	6.80716	6.10167	6.94249	6.31377	6.77225	7.349	6.10259	7.07394	5.97905	6.29782	6.99802	6.03731
9.35654	8.65662	9.47639	8.72483	9.46879	8.48648	9.54151	9.45529	9.02666	9.09194	9.21278	8.70509	9.30662	8.5713	9.63423	8.85588	8.31834	9.78101	8.4763	9.66868	8.51756	7.73397	9.17813	8.59458	9.41482	9.12604	8.6498	9.59534	8.95036	9.75952	8.49071	8.16126	9.50926	8.59414
1.8638	1.87868	2.26422	1.92021	1.8765	2.26041	1.86663	1.75258	1.77088	1.97098	1.74263	1.79845	1.53615	2.28311	2.30319	1.88441	1.59342	2.15742	1.94643	1.68456	2.05139	1.60774	1.80487	2.27606	1.91975	2.00473	1.60692	1.82532	2.05818	2.03073	2.04999	1.57599	1.80232	2.06343
2.25169	2.44426	2.43179	2.41834	3.76956	2.90777	3.77331	2.82681	3.58527	2.26754	3.49697	2.94733	3.74555	2.25096	2.63612	2.27243	2.44968	NA	2.38671	2.27624	2.43853	2.36407	2.61505	2.87039	2.84075	2.48161	2.5125	2.94222	2.83516	3.43409	2.75911	2.11992	3.44634	2.87365
1.58103	1.30992	1.69615	1.57514	2.1975	2.00129	2.21244	1.90789	1.92419	1.64537	2.11428	1.29387	2.01947	1.57835	1.68931	1.72036	1.28554	1.69618	1.79559	1.45744	1.77682	1.27165	1.68872	2.06163	1.65486	1.95906	1.2865	1.80741	1.85298	1.88593	1.82531	1.4774	1.94649	1.49097
6.4616	6.46835	6.61295	6.86281	7.24754	6.9349	7.38491	6.7938	6.97754	6.45065	6.74258	6.72221	6.48766	6.61574	6.6506	7.07153	6.51833	6.41675	7.0622	6.43122	6.9766	6.60794	6.38388	7.50002	6.73668	7.17412	6.7144	6.97557	7.16403	7.37063	6.90956	6.4543	7.40984	6.81875
1.73747	1.53116	2.01947	1.77318	2.04773	1.76398	2.13825	1.58827	1.96389	1.63888	1.94226	1.59536	1.85826	1.67005	2.1548	1.76955	1.55238	1.88477	1.7978	1.5833	1.81704	1.58471	1.80222	1.94905	1.81217	1.93044	1.66907	1.90015	1.8787	2.14689	1.75802	1.62565	2.03599	1.79991
7.3656	7.46141	7.31902	7.37021	8.71471	8.98031	9.03274	8.53348	9.04252	8.79898	9.08817	8.32735	8.44932	8.88647	7.32084	7.19662	7.35465	7.12443	7.33498	7.05986	7.45601	7.34648	7.36851	8.02899	7.39877	8.28259	7.46163	7.65584	8.62553	8.09408	8.68708	7.17171	8.45829	8.77397
8.92619	9.03677	9.48557	8.99978	8.61052	8.44339	8.76158	8.76338	8.86518	7.86484	8.60979	8.54912	8.60591	8.22812	9.65881	8.92145	9.18293	9.39922	8.60909	9.23482	8.95837	9.43154	8.96018	9.29132	9.02086	8.28356	9.31964	9.05382	7.93752	8.96908	7.80898	9.23769	8.95763	8.24382
9.33862	9.92441	9.33969	10.2303	9.43512	9.82114	9.52343	9.77299	9.3559	9.56012	9.42349	9.83561	9.17563	9.91843	9.43313	9.8478	10.0775	9.30487	10.118	9.09509	9.50476	10.0824	9.30815	9.83281	9.35083	9.74109	10.2766	9.48007	9.94397	9.59214	9.80982	9.73333	9.41151	9.791
2.5726	2.08136	2.16533	2.39408	2.28399	2.56053	2.67428	2.28244	2.03084	2.19374	2.00285	2.36379	1.91236	2.28334	2.25964	2.19727	1.91722	2.07454	2.08194	1.90296	2.16704	2.08322	2.28571	1.93459	2.27392	2.86997	2.07924	2.11218	2.63042	2.607	2.24868	2.09097	2.37704	2.26474
7.69535	7.37433	7.93915	7.45194	7.60773	7.38302	7.59267	7.37105	7.49625	7.22758	7.53684	7.47711	7.58011	7.27636	8.00716	7.29901	7.34427	7.838	7.28177	7.47821	7.33333	7.33549	7.7249	7.43096	7.71416	7.23304	7.34443	7.69595	7.354	7.81103	7.30006	7.26283	7.64402	7.38016
4.35143	3.85063	4.35275	5.099	5.87691	4.63229	5.54301	4.41602	5.1118	4.01484	4.84292	4.28107	4.76567	4.03726	4.53736	5.37893	3.91343	4.36299	5.3786	4.34381	5.47374	4.14536	4.61068	5.61339	5.04665	5.76482	4.49483	5.59197	5.45562	6.17454	5.1046	4.30065	5.95506	4.74255
5.75673	5.93728	5.80936	6.22656	5.91549	6.37845	6.02476	6.4099	5.93228	6.14389	6.06737	6.65262	6.05785	6.67392	5.96546	6.0138	5.96348	5.82105	6.33257	5.75402	5.83472	6.0189	5.85649	6.20494	5.88849	6.15916	6.14702	5.81297	6.40782	5.97788	6.3061	5.6385	6.00181	6.3296
8.90167	9.0885	9.13138	9.19534	8.98365	9.2016	9.09859	9.1785	9.0755	9.17411	9.03822	9.14326	9.06212	9.27069	9.18714	8.96597	9.13812	9.00831	9.11555	8.91275	9.00207	9.18366	9.04564	9.15604	9.03892	9.18691	9.24822	9.04157	9.22422	9.0852	9.13158	9.09943	9.02148	9.23351
6.11885	6.69196	6.49572	6.73043	6.60077	6.68541	6.67462	6.33769	6.50318	6.02925	6.34177	6.5408	6.2842	6.45136	6.55043	6.68191	6.63977	6.45442	6.83113	6.25842	6.50458	6.62837	6.45307	6.97977	6.47222	6.80328	6.77165	6.69695	6.94013	6.90938	6.75963	6.31419	6.85327	6.71361
6.04896	6.54283	6.1284	6.50044	8.15842	7.23598	8.04189	6.84168	7.68816	6.59522	7.45445	6.92196	6.86545	6.74955	6.16274	6.6117	6.56336	6.19775	6.94908	6.26048	6.64889	6.56607	6.64327	7.38966	6.88832	7.08288	6.6774	7.32165	7.52236	7.86335	7.40386	6.03448	8.17853	7.33123
4.10279	3.86779	4.49856	4.11408	4.18414	3.06276	4.11478	3.74791	3.95441	3.36143	3.86212	2.92674	3.81155	2.83127	4.81373	4.75579	4.32669	4.49052	4.35168	4.1614	3.94464	4.88216	4.18765	4.03758	4.33868	3.84495	4.63436	4.53936	3.30037	4.62764	3.02861	4.5639	4.56003	2.92072
8.26894	8.02614	8.50552	7.70815	8.53676	8.17721	8.67601	8.18726	8.52074	8.23043	8.52269	8.22271	8.47869	8.35094	8.42269	7.70805	7.94217	8.36332	7.81018	8.28142	8.07619	7.88736	8.31579	8.10473	8.28284	8.09898	7.91563	8.35232	8.26293	8.45917	8.21749	7.8175	8.40742	8.24279
8.63884	8.63848	8.86348	8.5513	8.5423	8.69624	8.75555	8.63152	8.62226	8.62252	8.5732	8.61482	8.58732	8.70326	8.87742	8.20961	8.57832	8.65643	8.21798	8.43881	8.25542	8.61077	8.61425	8.36294	8.60808	8.42353	8.64265	8.50235	8.51252	8.59501	8.43925	8.50258	8.4355	8.61271
9.75089	9.98611	9.83348	10.3301	9.86609	9.91865	10.0127	10.1203	9.83715	9.8021	9.85419	10.0366	9.70494	10.1222	9.9607	10.0855	10.0807	9.76981	10.2042	9.65446	9.66493	10.1797	9.81294	10.0568	9.88757	9.85292	10.3219	10.0531	9.93369	10.0853	9.78482	10.0086	9.9471	9.83384
7.67819	7.44855	7.87117	7.39767	7.58715	7.38091	7.57701	7.36598	7.5758	7.36958	7.55453	7.36587	7.64664	7.52947	7.92949	7.29012	7.39466	7.8077	7.27388	7.62196	7.36703	7.37302	7.75276	7.38448	7.69496	7.25788	7.3947	7.68278	7.39346	7.68722	7.34072	7.27497	7.58312	7.38351

## Sheet: Fig_2A_B_signif_table
Idecel_time_temp2hr	Idecel_time_temp4hr	Idecel_time_temp6hr	Idecel_time_temp8hr	Idecel_time_temp1	Idecel_time_temp2	Idecel_time_temp3	Idecel_time_temp4	Idecel_time_temp5	Idecel_time_temp6	Idecel_time_temp7	Idecel_time_temp8	Idecel_time_temp9	Idecel_time_temp10	Idecel_time_temp11	Idecel_time_temp12	Idecel_time_temp13	Idecel_time_temp14plus	Idecel_age	Ciltacel_time_temp1	Ciltacel_time_temp2	Ciltacel_time_temp3	Ciltacel_time_temp4	Ciltacel_time_temp5	Ciltacel_time_temp6	Ciltacel_time_temp7	Ciltacel_time_temp8	Ciltacel_time_temp9	Ciltacel_time_temp10	Ciltacel_time_temp11	Ciltacel_time_temp12	Ciltacel_time_temp13	Ciltacel_time_temp14plus	Ciltacel_age	Idecel_time_temp0	Ciltacel_time_temp0
**				*	***	***	***	***	***	***	***	***	***	***	***	**	**						*	***	***	***	***	***	***	***	***	***
**	***	***	***	***	***	***	***	***	***	***	**	*												***	***	***	***	***	***	*
					*	**	***	***	***	***	***	***	***	***	***	***	***							**	***	***	***	***	***	***	***	***
																											*
		**	*	***
																											**	**	***	*
				*	***	***	**	**	***
																										***	***	***	***	***	***	***
																										***	***	***	***	***	***	*
	*	**	**	***	***	**	**	**	**																	**
	*				*															*						*	*
				*	***	*		**	**
																				*					*	**
										**	***	***	***	***	***	*	*									**	***	***	***	***	***	**
					***	***	*	***	***	***	**	**												**	***	***	***	***	***	***	***	**
																				*							*
		*		**	***	***	**	***	***	*															*	***	***	*
																				*
		*		*
																											**	**	***	***	**	*
				***	***	***	***	***	***	***	***	***	***	***	**	**									*	***	***	**	**	*
				**	***	***		*	*															*	*	***	***
																										***	***	***	***	***	*
					*	***	***	***	***	***	***	***	***	***	***	***	***							*	**	***	***	***	***	***	***	***
				***	***	***	***	***	***	***	***	***	**											***	***	***	***	***	**	*		*
					*	*	*	*	***	*																***	***	***	***
		*	*	***	***	**	*	**	***																*	***	***	**	*
							*	**	***	***	***	***	**												*	***	***	***	***	***	***	**
																											*			*	*
													**
		*		***	***	***	***	***	***	***	***	***	**											*	***	***	***	***	***	**
												*	**	*	*										*	***	**	**	***	***	***	**
								*	***	***	***	***	*											*	**	***	***	***	***	***	***	*
																									**	***	**
					*	*	*	**	***	***	***	**	*												*	***	***	***	***	***	***	*
									*	**	**	***	***	**	*											***	***	***	***	***	***	**
																													*
								*					*							*
									*																*	**	*
		*	*	***	***	***	***	***	***	***	***	**	*											**	***	***	***	***	***	**	*
																										**	**	*
				**		*
																				*						***			*	*
																				*						*			*	*
																										**
				*	***	***	***	***	***	***	**	**	*							**	***	*	***	***	**	***	**
																								**	***	***	***	***	***	***	***	***
					*
						*	***	***	***	***	***	***	***	***	***	***	**							*	**	***	***	***	***	***	***	***
																										**	**	*		*
																									*	***	*	*
																											*	*	*
					*	*		***	**	*															*	***	***	***	***	**
					***	***		*																	*	***	*
								*
																										**	**	**	**	**
					*																					**
				**	**	***	**	***	***											**				*	**	**	**
																									*	*
																										*	*
							**	***	***	***	***	***	***	***	***	***	***						*	**	*	***	***	***	***	***	***	***
					**	**		*	*														*	*	***	***	*
																				*					**	***	***	***	***	**	**	**
																*	*
																									*	***	***	*	*	*
					*	**	**	***	***	**																*	**	*	*
				*	**	**	**	***	***	***	**	**	*	**										**	***	***	***	***	***	*	*
																	*
								**	*				*													*	*	**	**	*	**	*
					**	***	***	***	***	***	***	***	***	***	***	***	**						*	***	***	***	***	***	***	***	***	***
									*	***	***	***	***	***	***	**	**									**	***	***	***	***	***	***
					**	***	***	***	***	***	***	***	***	**											*	***	***	***	***	***	**
NA	NA	NA	NA	NA	NA	NA	NA	NA	NA	NA	NA	NA	NA	NA	NA	NA	NA	NA		**						*	**		**	*	*

## Sheet: Fig_2D
Cytokine	Trt	TimePoint	value	T0	value_norm	FCH_frm_T0	adj.P.Val.signif	logFC	CI.L	CI.R
ifn_gamma	BMS	time_temp0	5.31444	5.31444	0	1	NA	NA	NA	NA
ifn_gamma	BMS	time_temp2hr	8.2872	5.31444	2.97275	1.55937	**	2.97275	1.39503	4.55048
ifn_gamma	BMS	time_temp4hr	9.1298	5.31444	3.81536	1.71792	***	3.81536	2.23763	5.39309
ifn_gamma	BMS	time_temp6hr	9.85897	5.31444	4.54453	1.85513	***	4.54453	2.9668	6.12225
ifn_gamma	BMS	time_temp8hr	10.3693	5.31444	5.05485	1.95115	***	5.05485	3.41566	6.69405
ifn_gamma	BMS	time_temp1	11.3847	5.31444	6.07023	2.14221	***	6.07023	4.7188	7.42166
ifn_gamma	BMS	time_temp2	10.9588	5.31444	5.6444	2.06209	***	5.6444	4.11695	7.17184
ifn_gamma	BMS	time_temp3	10.6007	5.31444	5.28628	1.9947	***	5.28628	3.75883	6.81372
ifn_gamma	BMS	time_temp4	10.2462	5.31444	4.93176	1.92799	***	4.93176	3.21478	6.64875
ifn_gamma	BMS	time_temp5	9.81653	5.31444	4.50208	1.84714	***	4.50208	2.92528	6.07889
ifn_gamma	BMS	time_temp6	10.2686	5.31444	4.95412	1.9322	***	4.95412	3.42192	6.48632
ifn_gamma	BMS	time_temp7	8.81751	5.31444	3.50306	1.65916	***	3.50306	1.97562	5.03051
ifn_gamma	BMS	time_temp8	7.77212	5.31444	2.45767	1.46245	**	2.45767	0.930228	3.98512
ifn_gamma	BMS	time_temp9	7.01992	5.31444	1.70547	1.32091	*	1.70547	0.178029	3.23292
ifn_gamma	BMS	time_temp10	6.80615	5.31444	1.4917	1.28069	NA	1.4917	-0.0856768	3.06908
ifn_gamma	BMS	time_temp11	6.65437	5.31444	1.33992	1.25213	NA	1.33992	-0.378102	3.05795
ifn_gamma	BMS	time_temp12	6.37835	5.31444	1.06391	1.20019	NA	1.06391	-0.75814	2.88596
ifn_gamma	BMS	time_temp13	7.34836	5.31444	2.03392	1.38272	NA	2.03392	0.21205	3.85579
ifn_gamma	BMS	time_temp14plus	6.45499	5.31444	1.14055	1.21461	NA	1.14055	-1.04728	3.32838
ifn_gamma	JNJ	time_temp0	8.39102	8.39102	0	1	NA	NA	NA	NA
ifn_gamma	JNJ	time_temp1	10.3061	8.39102	1.91511	1.22823	NA	1.91511	0.342023	3.4882
ifn_gamma	JNJ	time_temp2	10.4938	8.39102	2.10274	1.25059	NA	2.10274	0.392674	3.81281
ifn_gamma	JNJ	time_temp3	9.90149	8.39102	1.51047	1.18001	NA	1.51047	-0.0849875	3.10593
ifn_gamma	JNJ	time_temp4	9.80932	8.39102	1.4183	1.16903	NA	1.4183	-0.291797	3.1284
ifn_gamma	JNJ	time_temp5	10.3264	8.39102	1.93543	1.23065	NA	1.93543	0.315705	3.55515
ifn_gamma	JNJ	time_temp6	11.9835	8.39102	3.5925	1.42814	***	3.5925	2.04237	5.14264
ifn_gamma	JNJ	time_temp7	12.7322	8.39102	4.34122	1.51737	***	4.34122	2.74146	5.94099
ifn_gamma	JNJ	time_temp8	13.4508	8.39102	5.05973	1.60299	***	5.05973	3.47557	6.64389
ifn_gamma	JNJ	time_temp9	12.9629	8.39102	4.57184	1.54485	***	4.57184	2.9243	6.21938
ifn_gamma	JNJ	time_temp10	12.0994	8.39102	3.70843	1.44195	***	3.70843	2.05744	5.35942
ifn_gamma	JNJ	time_temp11	11.5119	8.39102	3.12092	1.37194	***	3.12092	1.41027	4.83157
ifn_gamma	JNJ	time_temp12	10.4662	8.39102	2.0752	1.24731	*	2.0752	0.364554	3.78585
ifn_gamma	JNJ	time_temp13	9.94533	8.39102	1.55431	1.18523	NA	1.55431	-0.0931317	3.20175
ifn_gamma	JNJ	time_temp14plus	9.94122	8.39102	1.5502	1.18474	NA	1.5502	-0.382561	3.48296
ifn_gamma	BMS	age	NA	NA	NA	NA	NA	0.0129236	-0.0362403	0.0620876
ifn_gamma	JNJ	age	NA	NA	NA	NA	NA	-0.0195406	-0.0851649	0.0460838

## Sheet: Fig_3A_ciltacel_tree
patient_id	timepoint	day_of_crs	day_of_first_model_positive	log2_fch_from_day0	lead_time_days	treatment	model
PT_7004	0	NA	NA	0	NA	Ciltacel	decision_tree
PT_7004	1	NA	NA	-0.02186	NA	Ciltacel	decision_tree
PT_7004	2	NA	NA	-0.32387	NA	Ciltacel	decision_tree
PT_7004	3	NA	NA	-1.07245	NA	Ciltacel	decision_tree
PT_7004	4	NA	NA	-1.37059	NA	Ciltacel	decision_tree
PT_7004	5	NA	NA	-1.28586	NA	Ciltacel	decision_tree
PT_7004	6	NA	NA	-2.15415	NA	Ciltacel	decision_tree
PT_7004	7	NA	NA	-1.72093	NA	Ciltacel	decision_tree
PT_7004	8	NA	NA	-1.20547	NA	Ciltacel	decision_tree
PT_7004	9	NA	NA	-0.62156	NA	Ciltacel	decision_tree
PT_7004	10	NA	NA	0.82587	NA	Ciltacel	decision_tree
PT_7004	11	NA	NA	1.68214	NA	Ciltacel	decision_tree
PT_7004	12	NA	NA	1.83425	NA	Ciltacel	decision_tree
PT_7004	13	NA	NA	2.25881	NA	Ciltacel	decision_tree
PT_7004	14	NA	NA	2.41302	NA	Ciltacel	decision_tree
PT_7004	15	NA	NA	2.13892	NA	Ciltacel	decision_tree
PT_7007	0	8	NA	0	-1	Ciltacel	decision_tree
PT_7007	1	8	NA	1.98123	-1	Ciltacel	decision_tree
PT_7007	3	8	NA	0.695378	-1	Ciltacel	decision_tree
PT_7007	5	8	NA	1.38301	-1	Ciltacel	decision_tree
PT_7007	6	8	NA	2.27294	-1	Ciltacel	decision_tree
PT_7007	7	8	7	4.41571	-1	Ciltacel	decision_tree
PT_7007	8	8	NA	5.29146	-1	Ciltacel	decision_tree
PT_7011	0	10	NA	0	NA	Ciltacel	decision_tree
PT_7011	1	10	NA	1.61659	NA	Ciltacel	decision_tree
PT_7011	2	10	NA	1.56808	NA	Ciltacel	decision_tree
PT_7011	3	10	NA	1.22326	NA	Ciltacel	decision_tree
PT_7011	4	10	NA	1.1034	NA	Ciltacel	decision_tree
PT_7011	5	10	NA	0.94987	NA	Ciltacel	decision_tree
PT_7011	6	10	NA	1.57013	NA	Ciltacel	decision_tree
PT_7011	7	10	NA	0.78826	NA	Ciltacel	decision_tree
PT_7011	8	10	NA	2.5203	NA	Ciltacel	decision_tree
PT_7011	9	10	NA	3.18113	NA	Ciltacel	decision_tree
PT_7011	10	10	NA	3.86347	NA	Ciltacel	decision_tree
PT_7012	0	NA	NA	0	NA	Ciltacel	decision_tree
PT_7012	1	NA	NA	0.54793	NA	Ciltacel	decision_tree
PT_7012	2	NA	NA	1.8383	NA	Ciltacel	decision_tree
PT_7012	4	NA	NA	1.31951	NA	Ciltacel	decision_tree
PT_7012	5	NA	NA	0.65136	NA	Ciltacel	decision_tree
PT_7012	6	NA	NA	0.11375	NA	Ciltacel	decision_tree
PT_7012	7	NA	NA	0.59835	NA	Ciltacel	decision_tree
PT_7012	8	NA	NA	0.39062	NA	Ciltacel	decision_tree
PT_7012	9	NA	NA	0.40242	NA	Ciltacel	decision_tree
PT_7012	10	NA	NA	-1.29728	NA	Ciltacel	decision_tree
PT_7012	11	NA	NA	-1.52063	NA	Ciltacel	decision_tree
PT_7012	12	NA	NA	-1.64763	NA	Ciltacel	decision_tree
PT_7016	0	3	NA	0	NA	Ciltacel	decision_tree
PT_7016	1	3	NA	2.21409	NA	Ciltacel	decision_tree
PT_7016	2	3	NA	1.90597	NA	Ciltacel	decision_tree
PT_7016	3	3	NA	1.90599	NA	Ciltacel	decision_tree
PT_7017	0	7	NA	0	-1	Ciltacel	decision_tree
PT_7017	1	7	NA	1.45375	-1	Ciltacel	decision_tree
PT_7017	2	7	NA	1.05607	-1	Ciltacel	decision_tree
PT_7017	3	7	NA	0.86841	-1	Ciltacel	decision_tree
PT_7017	4	7	NA	0.914	-1	Ciltacel	decision_tree
PT_7017	5	7	NA	1.03005	-1	Ciltacel	decision_tree
PT_7017	6	7	6	2.78792	-1	Ciltacel	decision_tree
PT_7017	7	7	NA	4.25059	-1	Ciltacel	decision_tree
PT_7019	0	7	NA	0	-6	Ciltacel	decision_tree
PT_7019	1	7	1	2.3766	-6	Ciltacel	decision_tree
PT_7019	2	7	NA	2.12642	-6	Ciltacel	decision_tree
PT_7019	3	7	NA	1.87305	-6	Ciltacel	decision_tree
PT_7019	4	7	NA	1.76865	-6	Ciltacel	decision_tree
PT_7019	5	7	NA	2.35968	-6	Ciltacel	decision_tree
PT_7019	6	7	NA	5.35169	-6	Ciltacel	decision_tree
PT_7019	7	7	NA	6.73483	-6	Ciltacel	decision_tree
PT_7020	0	1	NA	0	NA	Ciltacel	decision_tree
PT_7020	1	1	NA	5.2956	NA	Ciltacel	decision_tree
PT_7021	0	6	NA	0	NA	Ciltacel	decision_tree
PT_7021	1	6	NA	1.01039	NA	Ciltacel	decision_tree
PT_7021	2	6	NA	0.94319	NA	Ciltacel	decision_tree
PT_7021	3	6	NA	-0.99809	NA	Ciltacel	decision_tree
PT_7021	4	6	NA	-4.79384	NA	Ciltacel	decision_tree
PT_7021	5	6	NA	-7.94009	NA	Ciltacel	decision_tree
PT_7021	6	6	NA	-8.72174	NA	Ciltacel	decision_tree
PT_7022	0	5	NA	0	-4	Ciltacel	decision_tree
PT_7022	1	5	1	3.47699	-4	Ciltacel	decision_tree
PT_7022	3	5	NA	2.1145	-4	Ciltacel	decision_tree
PT_7022	4	5	NA	1.7483	-4	Ciltacel	decision_tree
PT_7022	5	5	NA	3.22752	-4	Ciltacel	decision_tree
PT_7023	0	7	NA	0	-1	Ciltacel	decision_tree
PT_7023	1	7	NA	2.74656	-1	Ciltacel	decision_tree
PT_7023	2	7	NA	2.29634	-1	Ciltacel	decision_tree
PT_7023	3	7	NA	2.13204	-1	Ciltacel	decision_tree
PT_7023	4	7	NA	2.46152	-1	Ciltacel	decision_tree
PT_7023	5	7	NA	2.67556	-1	Ciltacel	decision_tree
PT_7023	6	7	6	3.89611	-1	Ciltacel	decision_tree
PT_7023	7	7	NA	4.89549	-1	Ciltacel	decision_tree
PT_7024	0	8	NA	0	-1	Ciltacel	decision_tree
PT_7024	1	8	NA	1.97215	-1	Ciltacel	decision_tree
PT_7024	2	8	NA	2.76385	-1	Ciltacel	decision_tree
PT_7024	3	8	NA	2.2882	-1	Ciltacel	decision_tree
PT_7024	4	8	NA	2.03351	-1	Ciltacel	decision_tree
PT_7024	5	8	NA	2.06104	-1	Ciltacel	decision_tree
PT_7024	6	8	NA	2.1644	-1	Ciltacel	decision_tree
PT_7024	7	8	7	3.47802	-1	Ciltacel	decision_tree
PT_7024	8	8	NA	4.68748	-1	Ciltacel	decision_tree
PT_7026	0	NA	NA	0	NA	Ciltacel	decision_tree
PT_7026	1	NA	NA	2.12027	NA	Ciltacel	decision_tree
PT_7026	3	NA	NA	2.39377	NA	Ciltacel	decision_tree
PT_7027	0	6	NA	0	-3	Ciltacel	decision_tree
PT_7027	1	6	NA	2.91034	-3	Ciltacel	decision_tree
PT_7027	3	6	3	3.54469	-3	Ciltacel	decision_tree
PT_7027	5	6	NA	4.35793	-3	Ciltacel	decision_tree
PT_7027	6	6	NA	6.02409	-3	Ciltacel	decision_tree
PT_7028	0	6	NA	0	-1	Ciltacel	decision_tree
PT_7028	1	6	NA	0.474427	-1	Ciltacel	decision_tree
PT_7028	2	6	NA	0.943187	-1	Ciltacel	decision_tree
PT_7028	3	6	NA	1.74496	-1	Ciltacel	decision_tree
PT_7028	4	6	NA	2.24058	-1	Ciltacel	decision_tree
PT_7028	5	6	5	3.89392	-1	Ciltacel	decision_tree
PT_7028	6	6	NA	5.88494	-1	Ciltacel	decision_tree
PT_7030	0	6	NA	0	-5	Ciltacel	decision_tree
PT_7030	1	6	1	3.24094	-5	Ciltacel	decision_tree
PT_7030	2	6	NA	3.35767	-5	Ciltacel	decision_tree
PT_7030	3	6	NA	3.09183	-5	Ciltacel	decision_tree
PT_7030	4	6	NA	3.55982	-5	Ciltacel	decision_tree
PT_7030	5	6	NA	4.51024	-5	Ciltacel	decision_tree
PT_7030	6	6	NA	6.25484	-5	Ciltacel	decision_tree

## Sheet: Fig_3B_ciltacel_regression
patient_id	timepoint	day_of_crs	day_of_first_model_positive	log2_fch_from_day0	lead_time_days	treatment	model
PT_7004	0	NA	NA	0	FP	Ciltacel	logistic_regression
PT_7004	1	NA	NA	-0.02186	FP	Ciltacel	logistic_regression
PT_7004	2	NA	NA	-0.32387	FP	Ciltacel	logistic_regression
PT_7004	3	NA	NA	-1.07245	FP	Ciltacel	logistic_regression
PT_7004	4	NA	NA	-1.37059	FP	Ciltacel	logistic_regression
PT_7004	5	NA	NA	-1.28586	FP	Ciltacel	logistic_regression
PT_7004	6	NA	NA	-2.15415	FP	Ciltacel	logistic_regression
PT_7004	7	NA	NA	-1.72093	FP	Ciltacel	logistic_regression
PT_7004	8	NA	NA	-1.20547	FP	Ciltacel	logistic_regression
PT_7004	9	NA	NA	-0.62156	FP	Ciltacel	logistic_regression
PT_7004	10	NA	NA	0.82587	FP	Ciltacel	logistic_regression
PT_7004	11	NA	NA	1.68214	FP	Ciltacel	logistic_regression
PT_7004	12	NA	NA	1.83425	FP	Ciltacel	logistic_regression
PT_7004	13	NA	13	2.25881	FP	Ciltacel	logistic_regression
PT_7004	14	NA	NA	2.41302	FP	Ciltacel	logistic_regression
PT_7004	15	NA	NA	2.13892	FP	Ciltacel	logistic_regression
PT_7007	0	8	NA	0	-1	Ciltacel	logistic_regression
PT_7007	1	8	NA	1.98123	-1	Ciltacel	logistic_regression
PT_7007	3	8	NA	0.695378	-1	Ciltacel	logistic_regression
PT_7007	5	8	NA	1.38301	-1	Ciltacel	logistic_regression
PT_7007	6	8	NA	2.27294	-1	Ciltacel	logistic_regression
PT_7007	7	8	7	4.41571	-1	Ciltacel	logistic_regression
PT_7007	8	8	NA	5.29146	-1	Ciltacel	logistic_regression
PT_7011	0	10	NA	0	-2	Ciltacel	logistic_regression
PT_7011	1	10	NA	1.61659	-2	Ciltacel	logistic_regression
PT_7011	2	10	NA	1.56808	-2	Ciltacel	logistic_regression
PT_7011	3	10	NA	1.22326	-2	Ciltacel	logistic_regression
PT_7011	4	10	NA	1.1034	-2	Ciltacel	logistic_regression
PT_7011	5	10	NA	0.94987	-2	Ciltacel	logistic_regression
PT_7011	6	10	NA	1.57013	-2	Ciltacel	logistic_regression
PT_7011	7	10	NA	0.78826	-2	Ciltacel	logistic_regression
PT_7011	8	10	8	2.5203	-2	Ciltacel	logistic_regression
PT_7011	9	10	NA	3.18113	-2	Ciltacel	logistic_regression
PT_7011	10	10	NA	3.86347	-2	Ciltacel	logistic_regression
PT_7012	0	NA	NA	0	NA	Ciltacel	logistic_regression
PT_7012	1	NA	NA	0.54793	NA	Ciltacel	logistic_regression
PT_7012	2	NA	NA	1.8383	NA	Ciltacel	logistic_regression
PT_7012	4	NA	NA	1.31951	NA	Ciltacel	logistic_regression
PT_7012	5	NA	NA	0.65136	NA	Ciltacel	logistic_regression
PT_7012	6	NA	NA	0.11375	NA	Ciltacel	logistic_regression
PT_7012	7	NA	NA	0.59835	NA	Ciltacel	logistic_regression
PT_7012	8	NA	NA	0.39062	NA	Ciltacel	logistic_regression
PT_7012	9	NA	NA	0.40242	NA	Ciltacel	logistic_regression
PT_7012	10	NA	NA	-1.29728	NA	Ciltacel	logistic_regression
PT_7012	11	NA	NA	-1.52063	NA	Ciltacel	logistic_regression
PT_7012	12	NA	NA	-1.64763	NA	Ciltacel	logistic_regression
PT_7016	0	3	NA	0	NA	Ciltacel	logistic_regression
PT_7016	1	3	NA	2.21409	NA	Ciltacel	logistic_regression
PT_7016	2	3	NA	1.90597	NA	Ciltacel	logistic_regression
PT_7016	3	3	NA	1.90599	NA	Ciltacel	logistic_regression
PT_7017	0	7	NA	0	-1	Ciltacel	logistic_regression
PT_7017	1	7	NA	1.45375	-1	Ciltacel	logistic_regression
PT_7017	2	7	NA	1.05607	-1	Ciltacel	logistic_regression
PT_7017	3	7	NA	0.86841	-1	Ciltacel	logistic_regression
PT_7017	4	7	NA	0.914	-1	Ciltacel	logistic_regression
PT_7017	5	7	NA	1.03005	-1	Ciltacel	logistic_regression
PT_7017	6	7	6	2.78792	-1	Ciltacel	logistic_regression
PT_7017	7	7	NA	4.25059	-1	Ciltacel	logistic_regression
PT_7019	0	7	NA	0	-6	Ciltacel	logistic_regression
PT_7019	1	7	1	2.3766	-6	Ciltacel	logistic_regression
PT_7019	2	7	NA	2.12642	-6	Ciltacel	logistic_regression
PT_7019	3	7	NA	1.87305	-6	Ciltacel	logistic_regression
PT_7019	4	7	NA	1.76865	-6	Ciltacel	logistic_regression
PT_7019	5	7	NA	2.35968	-6	Ciltacel	logistic_regression
PT_7019	6	7	NA	5.35169	-6	Ciltacel	logistic_regression
PT_7019	7	7	NA	6.73483	-6	Ciltacel	logistic_regression
PT_7020	0	1	NA	0	NA	Ciltacel	logistic_regression
PT_7020	1	1	NA	5.2956	NA	Ciltacel	logistic_regression
PT_7021	0	6	NA	0	NA	Ciltacel	logistic_regression
PT_7021	1	6	NA	1.01039	NA	Ciltacel	logistic_regression
PT_7021	2	6	NA	0.94319	NA	Ciltacel	logistic_regression
PT_7021	3	6	NA	-0.99809	NA	Ciltacel	logistic_regression
PT_7021	4	6	NA	-4.79384	NA	Ciltacel	logistic_regression
PT_7021	5	6	NA	-7.94009	NA	Ciltacel	logistic_regression
PT_7021	6	6	NA	-8.72174	NA	Ciltacel	logistic_regression
PT_7022	0	5	NA	0	-4	Ciltacel	logistic_regression
PT_7022	1	5	1	3.47699	-4	Ciltacel	logistic_regression
PT_7022	3	5	NA	2.1145	-4	Ciltacel	logistic_regression
PT_7022	4	5	NA	1.7483	-4	Ciltacel	logistic_regression
PT_7022	5	5	NA	3.22752	-4	Ciltacel	logistic_regression
PT_7023	0	7	NA	0	-6	Ciltacel	logistic_regression
PT_7023	1	7	1	2.74656	-6	Ciltacel	logistic_regression
PT_7023	2	7	NA	2.29634	-6	Ciltacel	logistic_regression
PT_7023	3	7	NA	2.13204	-6	Ciltacel	logistic_regression
PT_7023	4	7	NA	2.46152	-6	Ciltacel	logistic_regression
PT_7023	5	7	NA	2.67556	-6	Ciltacel	logistic_regression
PT_7023	6	7	NA	3.89611	-6	Ciltacel	logistic_regression
PT_7023	7	7	NA	4.89549	-6	Ciltacel	logistic_regression
PT_7024	0	8	NA	0	-6	Ciltacel	logistic_regression
PT_7024	1	8	NA	1.97215	-6	Ciltacel	logistic_regression
PT_7024	2	8	2	2.76385	-6	Ciltacel	logistic_regression
PT_7024	3	8	NA	2.2882	-6	Ciltacel	logistic_regression
PT_7024	4	8	NA	2.03351	-6	Ciltacel	logistic_regression
PT_7024	5	8	NA	2.06104	-6	Ciltacel	logistic_regression
PT_7024	6	8	NA	2.1644	-6	Ciltacel	logistic_regression
PT_7024	7	8	NA	3.47802	-6	Ciltacel	logistic_regression
PT_7024	8	8	NA	4.68748	-6	Ciltacel	logistic_regression
PT_7026	0	NA	NA	0	FP	Ciltacel	logistic_regression
PT_7026	1	NA	1	2.12027	FP	Ciltacel	logistic_regression
PT_7026	3	NA	NA	2.39377	FP	Ciltacel	logistic_regression
PT_7027	0	6	NA	0	-5	Ciltacel	logistic_regression
PT_7027	1	6	1	2.91034	-5	Ciltacel	logistic_regression
PT_7027	3	6	NA	3.54469	-5	Ciltacel	logistic_regression
PT_7027	5	6	NA	4.35793	-5	Ciltacel	logistic_regression
PT_7027	6	6	NA	6.02409	-5	Ciltacel	logistic_regression
PT_7028	0	6	NA	0	-1	Ciltacel	logistic_regression
PT_7028	1	6	NA	0.474427	-1	Ciltacel	logistic_regression
PT_7028	2	6	NA	0.943187	-1	Ciltacel	logistic_regression
PT_7028	3	6	NA	1.74496	-1	Ciltacel	logistic_regression
PT_7028	4	6	NA	2.24058	-1	Ciltacel	logistic_regression
PT_7028	5	6	5	3.89392	-1	Ciltacel	logistic_regression
PT_7028	6	6	NA	5.88494	-1	Ciltacel	logistic_regression
PT_7030	0	6	NA	0	-5	Ciltacel	logistic_regression
PT_7030	1	6	1	3.24094	-5	Ciltacel	logistic_regression
PT_7030	2	6	NA	3.35767	-5	Ciltacel	logistic_regression
PT_7030	3	6	NA	3.09183	-5	Ciltacel	logistic_regression
PT_7030	4	6	NA	3.55982	-5	Ciltacel	logistic_regression
PT_7030	5	6	NA	4.51024	-5	Ciltacel	logistic_regression
PT_7030	6	6	NA	6.25484	-5	Ciltacel	logistic_regression
